# Supplementary material for: Occurrence and Behavior of Methylsiloxanes in Urban Environment in Four Cities of China
Source: Int J Environ Res Public Health. 2022 Oct 25;19(21):13869. doi: 10.3390/ijerph192113869 (PMC9658807; doi:10.3390/ijerph192113869)
Supplement: Supplementary file 1 [file ijerph-19-13869-s001.zip]

Archive with 1 entries (1 files):
- ijerph-1932578-supplementary.pdf
